# Supplementary material for: Unveiling the Molecular Mechanism of Intestinal Metabolite para‐Cresol in Modulating Neuroinflammation and Synaptic Dysfunction: Implications for Autism Spectrum Disorder
Source: J Neurochem. 2026 May 15;170:e70457. doi: 10.1111/jnc.70457 (PMC13178205; doi:10.1111/jnc.70457)
Supplement: Supplementary file 2 — Data S1: jnc70457‐sup‐0002‐DataS1.xlsx. [file JNC-170-e70457-s002.xlsx]

## Sheet: Foglio1
	Figure Ref		Statistical analyses							Tukey’s multiple comparison tests
Fig 1	H	Two way ANOVA	Primary dendrites	Treatment F(2,280)=7.171, p<0.001; Experiment F (2,280)=1.041, p=0.354; Treatment * Experiment F(4,280)=0.971, p=0.424					***	Ctrl vs 300 uM, p<0.001	***
										100 uM vs 300 uM, p=0.028	+
			Secondary dendrites	Treatment F(2,280)=12.188, p<0.001; Experiment F (2,280)=0.607, p=0.546; Treatment * Experiment F(4,280)=2.304, p=0.059					***	Ctrl vs All, p<0.001	***
	I			Treatment F(2,155)=8.328, p<0.001; Experiment F (2,155)=0.193, p=0.824; Treatment * Experiment F(4,155)=1.051, p=0.383					***	Ctrl vs 300 uM, p<0.001	***
										100 uM vs 300 uM, p=0.044	+
	J		VGLUT	Treatment F(1,71)=4.156, p=0.045; Experiment F (2,71)=1.819, p=0.170; Treatment * Experiment F(2,71)=0.251, p=0.779					*
			VGAT	Treatment F(1,45)=1.813, p=0.186; Experiment F (2,45)=1.370, p=0.266; Treatment * Experiment F(2,45)=0.216, p=0.807
			PSD95	Treatment F(1,39)=4.067, p=0.052; Experiment F (2,39)=1.440, p=0.251; Treatment * Experiment F(2,39)=3.048, p=0.061					#
Fig 2	A			Treatment F(5,78)=17.896, p<0.001; Experiment F(2,78)=0.240, p=0.787; Treatment * Experiment F(2,78)=2.079, p=0.132					***
	B			Treatment F(3,73)=24.388, p<0.001; Experiment F(2,73)=1.561, p=0.218; Treatment * Experiment F(6,73)=1.188, p=0.325					***	Scr Ctrl vs Shank3 KD Ctrl, p=0.041	+
										Scr Ctrl vs Shank3 KD 100uM, p<0.001	+++
										Scr 100uM vs Shank3 KD 100uM, p=0.005	£
										Scr 100 uM vs Shank3 KD Ctrl, p=0.004	££
										Shank3 KD Ctrl vs Shank3 KD 100uM, p<0.001	°°
	C			Treatment F(3,75)=3.307, p=0.026; Experiment F(2,75)=4.947, p=0.010; Treatment * Experiment F(6,75)=2.079, p=0.711					*	Scr Ctrl vs Shank3 KD Ctrl, p=0.094	#
										Scr Ctrl vs Shank3 KD 100uM, p=0.059	#
										Scr 100 uM vs Shank3 KD Ctrl, p<0.001	£££
Fig 3	F	Two way ANOVA		Treatment F(3,95)=10.425, p<0.001; Experiment F (2,95)=0.163, p=0.850; Treatment * Experiment F(6,95)=1.805, p=0.108					***	Ctrl vs 300 uM, p<0.001	***
										50 uM vs 150 uM, p=0.068	#
										50 uM vs 300 uM, p<0.001	$$$
										150uM vs 300uM, p=0.031	&
	G			Treatment F(3,95)=43.266, p<0.001; Experiment F (2,95)=2.272, p=0.109; Treatment * Experiment F(6,95)=1.116, p=0.360					***	Ctrl vs All, p<0.001	***
										50 uM vs 150 uM, p<0.001	$$$
										150uM vs 300uM, p<0.001	&&&
Fig 4	F	Two way ANOVA		Treatment F(3,86)=1.313, p=0.276; Experiment F (2,86)=2.446, p=0.094; Treatment * Experiment F(6,86)=0.254, p=0.956
	G			Treatment F(3,86)=10.705, p<0.001; Experiment F (2,86)=1.816, p=0.170; Treatment * Experiment F(6,86)=0.891, p=0.506					***	Ctrl vs 150 uM, p=0.012	*
										Ctrl vs 300 uM, p<0.001	***
										50 uM vs 300 uM, p=0.009	$$
Fig 5	A	One way ANOVA	CD11B	Treatment F(2,11)=10.722, p=0.004					**	Ctrl vs 150 uM, p=0.005	**
										50 uM vs 150 uM, p=0.016
			IFITM3	Treatment F(2,11)=0.374, p=0.698
			CST7	Treatment F(2,11)=98.316, p<0.001					***	Ctrl vs All, p<0.001	***
										50 uM vs 150 uM, p=0.016	$
			P2Y12	Treatment F(2,11)=0.864, p=0.454
			STMN1	Treatment F(2,11)=1.121, p=0.368
			IL6	Treatment F(2,11)=0.186, p=0.834
			IL1B	Treatment F(2,11)=19.288, p<0.001					***	Ctrl vs 50 uM, p<0.001	***
										Ctrl vs 150 uM, p=0.003	**
			IL4	Treatment F(2,11)=9.744, p=0.006					**	Ctrl vs 150 uM, p=0.004	**
										50 uM vs 150 uM, p=0.094	#
			TNFa	Treatment F(2,11)=8.498, p=0.008					**	Ctrl vs 150 uM, p=0.007	**
										50 uM vs 150 uM, p=0.058	#
			TLR4	Treatment F(2,11)=2.053, p=0.184
			CXCL10	Treatment F(2,11)=21.165, p<0.010					*	Ctrl vs 150 uM, p=0.008	**
										50 uM vs 150 uM, p=0.099	#
			CCL3	Treatment F(2,11)=5.492, p=0.028					***	Ctrl vs 50 uM, p=0.002	**
										Ctrl vs 150 uM, p<0.001	***
										50 uM vs 150 uM, p=0.005	$$
			CCL6	Treatment F(2,11)=3.457, p=0.077					#	Ctrl vs 150 uM, p=0.064	#
			NLRP1	Treatment F(2,11)=10.996, p=0.004					**	Ctrl vs 50 uM, p=0.082	#
										Ctrl vs 150 uM, p=0.003	**
			NLRP3	Treatment F(2,11)=7.400, p=0.013					*	Ctrl vs 150 uM, p=0.010	*
Fig 6	A	One way ANOVA	IL6	Treatment F(2,11)=50.861, p<0.001					***	Ctrl vs 150 uM, p<0.001	***
			IL4	Treatment F(2,11)=0.627, p=0.556
			TNFa	Treatment F(2,11)=6.783, p=0.016					*	50 uM vs 150 uM, p=0.016	$
			IL18	Treatment F(2,11)=6.596, p=0.017					*	Ctrl vs 50 uM, p=0.062	#
			IL12	Treatment F(2,11)=27.353, p<0.001					***	Ctrl vs 50 uM, p=0.017	*
										Ctrl vs 150 uM, p<0.001	***
										50 uM vs 150 uM, p=0.008	$$
			TLR4	Treatment F(2,11)=3.619, p=0.070					#	Ctrl vs 150 uM, p=0.062	#
Fig 7	B	T test	CINC1	t(2) = 1.979, p = 0.015					*
			ICAM1	t(2) = 1.051, p = 0.002					**
			IL1ra	t(2) = 1.168, p < 0.001					***
			CXCL10	t(2) = 1.49, p = 0.021					*
			LIX	t(2) = 1.639, p = 0.027					*
			CCL3	t(2) = 1.004, p = 0.004					**
			CCL5	t(2) = 1.333, p = 0.977
			TIMP1	t(2) = 1.051, p = 0.747
			CXCL20	t(2) = 1.86, p = 0.859
			CXCL7	t(2) = 1.636, p = 0.027					*
			VEGF	t(2) = 1.089, p = 0.03					*
	C	T test	CINC1	t(2) = 1.225, p = 0.093					#
			ICAM1	t(2) = 1.727, p = 0.01					**
			IL1ra	t(2) = 1.924, p = 0.008					**
			CXCL10	t(2) = 1.001, p = 0.043					*
			LIX	t(2) = 1.55, p = 0.017					*
			CCL3	t(2) = 1.068, p < 0.001					***
			TIMP1	t(2) = 1.019, p = 0.006					**
			VEGF	t(2) = 1.465, p = 0.168
	D	One way ANOVA	CINC1	Treatment F(3,7) = 16,121, p = 0.011					*	Ctrl vs 50 uM, p=0.014	*
										Ctrl vs 150 uM, p=0.014	*
										Ctrl vs 300 uM, p=0.024	*
			ICAM1	Treatment F(3,7) = 197.274, p < 0.001					***	Ctrl vs 50 uM, p=0.028	*
										Ctrl vs 150 uM, p=0.002	**
										Ctrl vs 300 uM, p<0.001	***
										50 uM vs 150 uM, p=0.015	+
										50 uM vs 300 uM, p<0.001	+++
										150 uM vs 300 uM, p=0.001	$$$
			CXCL10	Treatment F(3,7) = 20.485, p = 0.007					**	Ctrl vs 300 uM, p=0.006	**
										50 uM vs 300 uM, p=0.014	+
										150 uM vs 300 uM, p=0.038	$
			LIX	Treatment F(3,7) = 219.206, p < 0.001					***	Ctrl vs 50 uM, p< 0.001	***
										Ctrl vs 150 uM, p < 0.001	***
										Ctrl vs 300 uM, p<0.001	***
										50 uM vs 300 uM, p=0.036	$
			TIMP1	Treatment F(3,7) = 6.348, p = 0.053					#	Ctrl vs 50 uM, p = 0.079	#
										Ctrl vs 300 uM, p = 0.08	#
			VEGF	Treatment F (3,7) = 32.077, p = 0.003					**	Ctrl vs 150 uM, p = 0.004	**
										Ctrl vs 300 uM, p=0.091	#
										50 uM vs 150 uM, p=0.004	++
										50 uM vs 300 uM, p=0.073	#
										150 uM vs 300 uM, p = 0.025	$
Suppl Fig 1	A			Treatment F(2,143)=11.347, p<0.001; Experiment F(2,143)=1.348, p=0.263; Treatment * Experiment F(4,143)=2.198, p=0.073						Ctrl vs 100 uM, p<0.001	***
										100 uM vs 300 uM, p<0.001	+++
				Treatment F(2,143)=2.075, p=0.130; Experiment F(2,143)=0.241, p=0.787; Treatment * Experiment F(4,143)=0.627, p=0.644
	B			Treatment F(2,143)=3.409, p=0.036; Experiment F(2,143)=0.022, p=0.979; Treatment * Experiment F(4,143)=1.460, p=0.218						100 uM vs 300 uM, p = 0.050	+
Suppl Fig 2	A		BV2	Treatment F(1,87)=20.078, p<0.001; Experiment F (2,87)=7.028, p=0.002; Treatment * Experiment F(2,87)=2.346, p=0.102					***
			DINTC1	Treatment F(1,28)=322.231, p<0.001; Experiment F (2,28)=8.175, p=0.002; Treatment * Experiment F(2,28)=14.064, p<0.001					***
	B			Treatment F(1,35)=0.29, p=0.865
Suppl Fig 3	A	One way ANOVA	CD11B	Treatment F(2,11)=4.984, p=0.035					**	Ctrl vs 50 uM, p=0.059	#
										Ctrl vs 150 uM, p=0.051	#
			IFITM3	Treatment F(2,11)=177.365, p<0.001					***	Ctrl vs All, p<0.001	***
			CST7	Treatment F(2,11)=4.949, p=0.035					*
			P2Y12	Treatment F(2,11)=10.111, p=0.005					**	Ctrl vs 50 uM, p=0.016	*
										Ctrl vs 150 uM, p=0.006	**
			STMN1	Treatment F(2,11)=2.640, p=0.125
			IL6	Treatment F(2,11)=1.078, p=0.380
			IL1B	Treatment F(2,11)=25.869, p<0.001					***	Ctrl vs 150 uM, p<0.001	***
										50 uM vs 150 uM, p<0.001	$$$
			IL4	Treatment F(2,11)=5.010, p=0.034					*	50 uM vs 150 uM, p=0.029	$
			TNFa	Treatment F(2,11)=14.045, p=0.002					**	Ctrl vs 50 uM, p=0.038	*
										Ctrl vs 150 uM, p=0.001	**
			TLR4	Treatment F(2,11)=16.776, p<0.001					***	Ctrl vs 50 uM, p=0.014	*
										Ctrl vs 150 uM, p<0.001	***
			CXCL10	Treatment F(2,11)=21.165, p<0.001					***	Ctrl vs 50 uM, p<0.001	***
										Ctrl vs 150 uM, p<0.001	***
			CCL3	Treatment F(2,11)=5.492, p=0.028					*	Ctrl vs 150 uM, p=0.025	*
			CCL6	Treatment F(2,11)=5.350, p=0.029					*	Ctrl vs 50 uM, p=0.024	*
			NLRP1	Treatment F(2,11)=4.693, p=0.040					*	Ctrl vs 50 uM, p=0.038	*
			NLRP3	Treatment F(2,11)=0.887, p=0.445
Suppl Fig 4	A	One way ANOVA	IL6	Treatment F(2,11)=6.338, p=0.019					*	Ctrl vs 50 uM, p=0.042	*
										Ctrl vs 150 uM, p=0.025	*
			IL4	Treatment F(2,11)=3.547, p=0.073					#	Ctrl vs 150 uM, p=0.063	#
			TNFa	Treatment F(2,11)=3.629, p=0.070					#	Ctrl vs 150 uM, p=0.078	#
			IL18	Treatment F(2,11)=1.337, p=0.310						Ctrl vs 50 uM, p=0.062	#
			IL12	Treatment F(2,11)=4.433, p=0.046					*	Ctrl vs 150 uM, p=0.038	*
										50 uM vs 150 uM, p=0.008	$$
			TLR4	Treatment F(2,11)=0.192, p=0.829
